# Supplementary material for: Eye-tracking metrics for estimating workload and characterizing errors in conflict detection and resolution during simulated en route air-traffic control
Source: Front Psychol. 2025 Dec 10;16:1644721. doi: 10.3389/fpsyg.2025.1644721 (PMC12729096; doi:10.3389/fpsyg.2025.1644721)
Supplement: Supplementary file 4 [file Supplementary_file_4.xlsx]

## Sheet: REV-KET-GPL
Participant	Scenario	Solved	Intervention	Time in REV	Fixation time in KET456	Time in GPL	Total time	# interv. altitude REV756	Vel_REV	Alt_KET	Vel_KET	AltGPL	VelGPL	Total interventions
P001	F4	1	1	2161	1364	181	5335	10	0	0	0	10	0	20
P002	F4	1	1	346	1568	1181	6209	10	0	0	0	0	0	10
P003	F4	1	1	4899	2833	1546	9278	20	0	0	0	0	10	30
P004	F1	0	1	4432	4521	2281	11234	0	10	0	10	0	0	20
P005	F1	0	0	1771	2856	1253	588	0	0	0	0	0	0	0
P006	F2	1	1	544	466	1938	12038	10	10	0	0	10	0	30
P007	F1	1	1	3669	4834	1668	10171	10	0	10	0	10	0	30
P008	F1	1	1	2179	258	1892	6651	10	0	10	0	10	0	30
P009	F1	1	1	1431	294	79	1804	10	0	0	0	0	0	10
P010	F2	0	0	2861	2388	753	6002	0	0	0	0	0	0	0
P011	F2	0	1	3561	4885	1974	1042	0	0	0	0	10	0	10
P012	F3	1	1	2298	1403	1316	5017	10	0	0	0	10	0	20
P013	F2	0	1	2867	1526	758	5151	10	0	0	0	0	0	10
P014	F2	1	1	3982	4438	1232	9652	20	0	10	0	0	0	30
P015	F2	1	1	1642	1888	1762	5292	0	0	10	0	10	0	20
P016	F3	0	0	3808	1376	2862	8046	0	0	0	0	0	0	0
P017	F3	0	0	2395	6193	1084	9672	0	0	0	0	0	0	0
P018	F4	0	1	370	2547	1178	7425	10	0	0	0	10	0	20
P019	F3	0	1	2536	4821	495	7852	0	0	10	0	0	0	10
P020	F3	1	1	3746	1703	912	6361	10	0	0	0	0	0	10
P021	F3	1	1	2453	3179	148	7112	10	0	0	10	0	0	20
P022	F4	0	1	3129	2075	3303	8507	0	0	0	0	10	0	10
P023	F4	0	0	2831	3353	328	9464	0	0	0	0	0	0	0
P024	F1	1	1	631	2193	139	4214	0	0	10	0	10	0	20

## Sheet: HYG-POB
Participant	Scenario	Solved	Intervention	t_acceptance	TimeinHYG	TimeinPOB	Totaltime	# interv. altitude HYG532	Vel_HYG	Alt_POB	Vel_POB	# total interventions
P001	F4	1	1	60	141	1247	2657	10	0	0	0	10
P002	F4	1	1	90	2162	1613	3775	10	0	0	0	10
P003	F4	1	1	110	1433	605	2038	10	0	0	0	10
P004	F1	0	0	70	108	186	1266	0	0	0	0	0
P005	F1	0	1	310	448	871	1319	0	0	10	0	10
P006	F2	0	0	50	469	391	86	0	0	0	0	0
P007	F1	0	0	50	508	771	1279	0	0	0	0	0
P008	F1	0	0	980	472	154	626	0	0	0	0	0
P009	F1	1	1	60	1642	1516	3158	10	0	0	0	10
P010	F2	0	0	40	2551	379	293	0	0	0	0	0
P011	F2	0	0	70	351	586	937	0	0	0	0	0
P012	F3	1	1	40	2445	2361	4806	10	0	0	0	10
P013	F2	0	0	190	128	429	557	0	0	0	0	0
P014	F2	1	0	80	1978	594	2572	0	0	0	0	0
P015	F2	0	0	110	303	226	529	0	0	0	0	0
P016	F3	0	0	90	1003	115	2153	0	0	0	0	0
P017	F3	1	1	400	819	2946	3765	0	0	10	0	10
P018	F4	0	0	60	1413	1243	2656	0	0	0	0	0
P019	F3	0	0	40	552	114	666	0	0	0	0	0
P020	F3	1	1	50	2744	3021	5765	10	0	10	0	20
P021	F3	0	0	60	1434	2753	4187	0	0	0	0	0
P022	F4	0	0	90	694	1277	1971	0	0	0	0	0
P023	F4	0	0	50	385	1516	1901	0	0	0	0	0
P024	F1	0	0	50	1133	81	1943	0	0	0	0	0
